# Supplementary material for: Unraveling the Contact Network Patterns between Commercial Turkey Operation in North Carolina and the Distribution of Salmonella Species
Source: Pathogens. 2021 Nov 25;10(12):1539. doi: 10.3390/pathogens10121539 (PMC8708296; doi:10.3390/pathogens10121539)
Supplement: Supplementary file 1 [file pathogens-10-01539-s001.zip]

Archive with 2 entries (2 files):
- pathogens-1450591 Supplementary New.xlsx
- pathogens-1450591 Supplementary Update.pdf
