# Supplementary material for: Unraveling the Contact Network Patterns between Commercial Turkey Operation in North Carolina and the Distribution of Salmonella Species
Source: Pathogens. 2021 Nov 25;10(12):1539. doi: 10.3390/pathogens10121539 (PMC8708296; doi:10.3390/pathogens10121539)
Supplement: Supplementary file 1 [file pathogens-10-01539-s001.zip › pathogens-1450591 Supplementary New.xlsx]

## Sheet: Serotype
Collection Month	Bootie Swabs Result	Serotype	n	Proportion
2020-07-01	Negative	Negative	55	3.42679
2017-08-01	Negative	Negative	32	1.99377
2017-05-01	Negative	Negative	31	1.93146
2017-03-01	Negative	Negative	29	1.80685
2018-03-01	Negative	Negative	29	1.80685
2017-02-01	Negative	Negative	28	1.74455
2020-03-01	Negative	Negative	28	1.74455
2017-06-01	Negative	Negative	27	1.68224
2017-01-01	Negative	Negative	26	1.61994
2017-07-01	Negative	Negative	26	1.61994
2017-10-01	Negative	Negative	26	1.61994
2017-09-01	Negative	Negative	25	1.55763
2017-11-01	Negative	Negative	25	1.55763
2017-04-01	Negative	Negative	24	1.49533
2019-07-01	Negative	Negative	24	1.49533
2017-12-01	Negative	Negative	22	1.37072
2018-02-01	Negative	Negative	22	1.37072
2018-04-01	Negative	Negative	22	1.37072
2019-02-01	Negative	Negative	22	1.37072
2018-05-01	Negative	Negative	20	1.24611
2018-10-01	Negative	Negative	20	1.24611
2019-12-01	Negative	Negative	20	1.24611
2020-02-01	Negative	Negative	19	1.1838
2020-05-01	Negative	Negative	19	1.1838
2020-06-01	Negative	Negative	19	1.1838
2020-08-01	Negative	Negative	19	1.1838
2019-06-01	Negative	Negative	17	1.05919
2019-01-01	Negative	Negative	16	0.996885
2020-01-01	Negative	Negative	16	0.996885
2020-04-01	Negative	Negative	16	0.996885
2018-08-01	Negative	Negative	15	0.934579
2020-12-01	Negative	Negative	15	0.934579
2019-03-01	Negative	Negative	14	0.872274
2019-04-01	Negative	Negative	14	0.872274
2019-05-01	Negative	Negative	14	0.872274
2020-11-01	Negative	Negative	14	0.872274
2018-01-01	Negative	Negative	12	0.747664
2019-10-01	Negative	Negative	12	0.747664
2018-07-01	Positive	Infantis	11	0.685358
2018-09-01	Negative	Negative	11	0.685358
2019-08-01	Negative	Negative	11	0.685358
2019-09-01	Negative	Negative	11	0.685358
2018-06-01	Negative	Negative	10	0.623053
2018-07-01	Negative	Negative	10	0.623053
2019-11-01	Negative	Negative	10	0.623053
2020-10-01	Negative	Negative	10	0.623053
2019-06-01	Positive	Infantis	8	0.498442
2019-09-01	Positive	Infantis	8	0.498442
2020-04-01	Positive	Infantis	8	0.498442
2020-06-01	Positive	Senftenberg	8	0.498442
2018-10-01	Positive	Infantis	7	0.436137
2018-11-01	Negative	Negative	7	0.436137
2019-01-01	Positive	Infantis	7	0.436137
2019-05-01	Positive	Infantis	7	0.436137
2020-10-01	Positive	Senftenberg	7	0.436137
2020-11-01	Positive	Senftenberg	7	0.436137
2018-01-01	Positive	Schwarzengrund	6	0.373832
2018-10-01	Positive	Senftenberg	6	0.373832
2018-12-01	Negative	Negative	6	0.373832
2018-12-01	Positive	Infantis	6	0.373832
2019-03-01	Positive	Infantis	6	0.373832
2019-04-01	Positive	Infantis	6	0.373832
2019-10-01	Positive	Infantis	6	0.373832
2019-10-01	Positive	Uganda	6	0.373832
2019-11-01	Positive	Infantis	6	0.373832
2020-09-01	Negative	Negative	6	0.373832
2017-11-01	Positive	Infantis	5	0.311526
2018-06-01	Positive	Albany	5	0.311526
2018-06-01	Positive	Infantis	5	0.311526
2018-08-01	Positive	Infantis	5	0.311526
2018-09-01	Positive	Senftenberg	5	0.311526
2018-11-01	Positive	Schwarzengrund	5	0.311526
2019-02-01	Positive	Infantis	5	0.311526
2019-08-01	Positive	Agona	5	0.311526
2019-09-01	Positive	Albany	5	0.311526
2019-11-01	Positive	Muenchen	5	0.311526
2020-01-01	Positive	Infantis	5	0.311526
2020-05-01	Positive	Infantis	5	0.311526
2017-10-01	Positive	Infantis	4	0.249221
2017-11-01	Positive	Schwarzengrund	4	0.249221
2018-02-01	Positive	Schwarzengrund	4	0.249221
2018-05-01	Positive	Schwarzengrund	4	0.249221
2018-06-01	Positive	1,4,5,12	4	0.249221
2018-06-01	Positive	Schwarzengrund	4	0.249221
2018-08-01	Positive	Schwarzengrund	4	0.249221
2018-09-01	Positive	1,4,5,12	4	0.249221
2018-11-01	Positive	Muenchen	4	0.249221
2019-02-01	Positive	Muenchen	4	0.249221
2019-04-01	Positive	Albany	4	0.249221
2019-08-01	Positive	Infantis	4	0.249221
2019-09-01	Positive	Senftenberg	4	0.249221
2019-10-01	Positive	Schwarzengrund	4	0.249221
2019-12-01	Positive	Schwarzengrund	4	0.249221
2020-02-01	Positive	Infantis	4	0.249221
2020-02-01	Positive	Uganda	4	0.249221
2020-03-01	Positive	Infantis	4	0.249221
2020-06-01	Positive	Infantis	4	0.249221
2020-08-01	Positive	Infantis	4	0.249221
2020-08-01	Positive	Senftenberg	4	0.249221
2020-09-01	Positive	Alachua	4	0.249221
2020-09-01	Positive	Uganda	4	0.249221
2020-10-01	Positive	Albany	4	0.249221
2020-11-01	Positive	Hadar	4	0.249221
2020-11-01	Positive	Uganda	4	0.249221
2020-12-01	Positive	Senftenberg	4	0.249221
2017-03-01	Positive	Lillie	3	0.186916
2017-06-01	Positive	Albany	3	0.186916
2017-12-01	Positive	Infantis	3	0.186916
2017-12-01	Positive	Schwarzengrund	3	0.186916
2018-01-01	Positive	Agona	3	0.186916
2018-01-01	Positive	Albany	3	0.186916
2018-04-01	Positive	Senftenberg	3	0.186916
2018-05-01	Positive	Albany	3	0.186916
2018-05-01	Positive	Infantis	3	0.186916
2018-07-01	Positive	Albany	3	0.186916
2018-08-01	Positive	Agona	3	0.186916
2018-08-01	Positive	Albany	3	0.186916
2018-09-01	Positive	Infantis	3	0.186916
2018-10-01	Positive	Albany	3	0.186916
2018-11-01	Positive	1,4,5,12	3	0.186916
2018-11-01	Positive	Infantis	3	0.186916
2018-12-01	Positive	Albany	3	0.186916
2018-12-01	Positive	Muenchen	3	0.186916
2019-03-01	Positive	1,4,5,12	3	0.186916
2019-03-01	Positive	Albany	3	0.186916
2019-03-01	Positive	Senftenberg	3	0.186916
2019-05-01	Positive	Typhimurium	3	0.186916
2019-06-01	Positive	Senftenberg	3	0.186916
2019-07-01	Positive	Albany	3	0.186916
2019-10-01	Positive	Senftenberg	3	0.186916
2019-11-01	Positive	Liverpool	3	0.186916
2019-11-01	Positive	Reading	3	0.186916
2020-01-01	Positive	Uganda	3	0.186916
2020-02-01	Positive	Senftenberg	3	0.186916
2020-04-01	Positive	Hadar	3	0.186916
2020-04-01	Positive	Senftenberg	3	0.186916
2020-07-01	Positive	Senftenberg	3	0.186916
2020-12-01	Positive	Uganda	3	0.186916
2017-01-01	Positive	Rissen	2	0.124611
2017-01-01	Positive	Uganda	2	0.124611
2017-02-01	Positive	Schwarzengrund	2	0.124611
2017-03-01	Positive	Reading	2	0.124611
2017-04-01	Positive	Typhimurium	2	0.124611
2017-04-01	Positive	Uganda	2	0.124611
2017-07-01	Positive	Agona	2	0.124611
2017-07-01	Positive	Infantis	2	0.124611
2017-08-01	Positive	Agona	2	0.124611
2017-08-01	Positive	Anatum	2	0.124611
2017-08-01	Positive	Infantis	2	0.124611
2017-09-01	Positive	Agona	2	0.124611
2017-10-01	Positive	Agona	2	0.124611
2018-01-01	Positive	Infantis	2	0.124611
2018-02-01	Positive	Infantis	2	0.124611
2018-02-01	Positive	Ouakam	2	0.124611
2018-03-01	Positive	Infantis	2	0.124611
2018-03-01	Positive	Rissen	2	0.124611
2018-03-01	Positive	Schwarzengrund	2	0.124611
2018-04-01	Positive	Infantis	2	0.124611
2018-05-01	Positive	Agona	2	0.124611
2018-05-01	Positive	Uganda	2	0.124611
2018-06-01	Positive	Agona	2	0.124611
2018-06-01	Positive	Senftenberg	2	0.124611
2018-06-01	Positive	Uganda	2	0.124611
2018-07-01	Positive	1,4,5,12	2	0.124611
2018-07-01	Positive	Liverpool	2	0.124611
2018-07-01	Positive	Schwarzengrund	2	0.124611
2018-08-01	Positive	1,4,5,12	2	0.124611
2018-08-01	Positive	Senftenberg	2	0.124611
2018-09-01	Positive	Albany	2	0.124611
2018-11-01	Positive	6,7:r:-	2	0.124611
2018-12-01	Positive	Senftenberg	2	0.124611
2018-12-01	Positive	Uganda	2	0.124611
2019-01-01	Positive	Reading	2	0.124611
2019-01-01	Positive	Uganda	2	0.124611
2019-03-01	Positive	Muenchen	2	0.124611
2019-04-01	Positive	Berta	2	0.124611
2019-05-01	Positive	Muenchen	2	0.124611
2019-05-01	Positive	Senftenberg	2	0.124611
2019-07-01	Positive	Infantis	2	0.124611
2019-07-01	Positive	Senftenberg	2	0.124611
2019-10-01	Positive	Albany	2	0.124611
2019-11-01	Positive	Albany	2	0.124611
2019-11-01	Positive	Schwarzengrund	2	0.124611
2019-11-01	Positive	Uganda	2	0.124611
2019-12-01	Positive	Infantis	2	0.124611
2020-01-01	Positive	Agona	2	0.124611
2020-07-01	Positive	Derby	2	0.124611
2020-07-01	Positive	Infantis	2	0.124611
2020-08-01	Positive	Albany	2	0.124611
2020-08-01	Positive	Heidelberg	2	0.124611
2020-08-01	Positive	Uganda	2	0.124611
2020-09-01	Positive	Albany	2	0.124611
2020-09-01	Positive	Hadar	2	0.124611
2020-09-01	Positive	Infantis	2	0.124611
2020-09-01	Positive	Liverpool	2	0.124611
2020-10-01	Positive	Agona	2	0.124611
2020-10-01	Positive	Muenchen	2	0.124611
2020-11-01	Positive	Typhimurium	2	0.124611
2017-01-01	Positive	Agona	1	0.0623053
2017-01-01	Positive	Albany	1	0.0623053
2017-01-01	Positive	Berta	1	0.0623053
2017-01-01	Positive	Lillie	1	0.0623053
2017-01-01	Positive	Newport	1	0.0623053
2017-01-01	Positive	Reading	1	0.0623053
2017-02-01	Positive	Berta	1	0.0623053
2017-02-01	Positive	Reading	1	0.0623053
2017-02-01	Positive	Rissen	1	0.0623053
2017-03-01	Positive	Infantis	1	0.0623053
2017-03-01	Positive	Worthington	1	0.0623053
2017-04-01	Positive	Infantis	1	0.0623053
2017-04-01	Positive	Senftenberg	1	0.0623053
2017-05-01	Positive	Infantis	1	0.0623053
2017-05-01	Positive	Rissen	1	0.0623053
2017-05-01	Positive	Worthington	1	0.0623053
2017-06-01	Positive	Agona	1	0.0623053
2017-06-01	Positive	Heidelberg	1	0.0623053
2017-06-01	Positive	Infantis	1	0.0623053
2017-06-01	Positive	Rissen	1	0.0623053
2017-07-01	Positive	Heidelberg	1	0.0623053
2017-07-01	Positive	Liverpool	1	0.0623053
2017-07-01	Positive	Schwarzengrund	1	0.0623053
2017-08-01	Positive	Alachua	1	0.0623053
2017-08-01	Positive	Albany	1	0.0623053
2017-09-01	Positive	Infantis	1	0.0623053
2017-09-01	Positive	Muenchen	1	0.0623053
2017-09-01	Positive	Schwarzengrund	1	0.0623053
2017-09-01	Positive	Senftenberg	1	0.0623053
2017-09-01	Positive	Typhimurium	1	0.0623053
2017-10-01	Positive	Albany	1	0.0623053
2017-10-01	Positive	Liverpool	1	0.0623053
2017-10-01	Positive	Ouakam	1	0.0623053
2017-10-01	Positive	Reading	1	0.0623053
2017-10-01	Positive	Typhimurium	1	0.0623053
2017-10-01	Positive	Worthington	1	0.0623053
2017-11-01	Positive	Agona	1	0.0623053
2017-11-01	Positive	Albany	1	0.0623053
2017-11-01	Positive	Anatum	1	0.0623053
2017-11-01	Positive	Typhimurium	1	0.0623053
2017-11-01	Positive	Uganda	1	0.0623053
2017-12-01	Positive	Albany	1	0.0623053
2017-12-01	Positive	Liverpool	1	0.0623053
2017-12-01	Positive	Senftenberg	1	0.0623053
2017-12-01	Positive	Uganda	1	0.0623053
2018-01-01	Positive	Liverpool	1	0.0623053
2018-01-01	Positive	Ouakam	1	0.0623053
2018-01-01	Positive	Typhimurium	1	0.0623053
2018-02-01	Positive	1,4,5,12	1	0.0623053
2018-02-01	Positive	Agona	1	0.0623053
2018-03-01	Positive	Agona	1	0.0623053
2018-04-01	Positive	Albany	1	0.0623053
2018-04-01	Positive	Ouakam	1	0.0623053
2018-04-01	Positive	Schwarzengrund	1	0.0623053
2018-05-01	Positive	1,4,5,12	1	0.0623053
2018-05-01	Positive	Kiambu	1	0.0623053
2018-05-01	Positive	Typhimurium	1	0.0623053
2018-07-01	Positive	Agona	1	0.0623053
2018-07-01	Positive	Senftenberg	1	0.0623053
2018-08-01	Positive	Kiambu	1	0.0623053
2018-08-01	Positive	Rissen	1	0.0623053
2018-08-01	Positive	Uganda	1	0.0623053
2018-09-01	Positive	Agona	1	0.0623053
2018-09-01	Positive	Ouakam	1	0.0623053
2018-09-01	Positive	Rissen	1	0.0623053
2018-10-01	Positive	1,4,5,12	1	0.0623053
2018-10-01	Positive	Muenchen	1	0.0623053
2018-10-01	Positive	Schwarzengrund	1	0.0623053
2018-10-01	Positive	Uganda	1	0.0623053
2018-11-01	Positive	Agona	1	0.0623053
2018-11-01	Positive	Albany	1	0.0623053
2018-11-01	Positive	Senftenberg	1	0.0623053
2018-11-01	Positive	Uganda	1	0.0623053
2018-12-01	Positive	1,4,5,12	1	0.0623053
2018-12-01	Positive	Anatum	1	0.0623053
2018-12-01	Positive	Liverpool	1	0.0623053
2018-12-01	Positive	Rough O	1	0.0623053
2018-12-01	Positive	Schwarzengrund	1	0.0623053
2019-01-01	Positive	1,4,5,12	1	0.0623053
2019-01-01	Positive	Liverpool	1	0.0623053
2019-01-01	Positive	Muenchen	1	0.0623053
2019-01-01	Positive	Typhimurium	1	0.0623053
2019-02-01	Positive	Albany	1	0.0623053
2019-02-01	Positive	Schwarzengrund	1	0.0623053
2019-02-01	Positive	Senftenberg	1	0.0623053
2019-03-01	Positive	Reading	1	0.0623053
2019-03-01	Positive	Typhimurium	1	0.0623053
2019-03-01	Positive	Uganda	1	0.0623053
2019-03-01	Positive	Worthington	1	0.0623053
2019-04-01	Positive	1,4,5,12	1	0.0623053
2019-04-01	Positive	Liverpool	1	0.0623053
2019-04-01	Positive	Uganda	1	0.0623053
2019-05-01	Positive	16:d:-	1	0.0623053
2019-05-01	Positive	Albany	1	0.0623053
2019-05-01	Positive	Lillie	1	0.0623053
2019-05-01	Positive	Reading	1	0.0623053
2019-05-01	Positive	Uganda	1	0.0623053
2019-07-01	Positive	Agona	1	0.0623053
2019-07-01	Positive	Muenchen	1	0.0623053
2019-07-01	Positive	Uganda	1	0.0623053
2019-08-01	Positive	Albany	1	0.0623053
2019-08-01	Positive	Anatum	1	0.0623053
2019-08-01	Positive	Berta	1	0.0623053
2019-08-01	Positive	Kentucky	1	0.0623053
2019-08-01	Positive	Liverpool	1	0.0623053
2019-08-01	Positive	Ouakam	1	0.0623053
2019-08-01	Positive	Senftenberg	1	0.0623053
2019-08-01	Positive	Typhimurium	1	0.0623053
2019-08-01	Positive	Uganda	1	0.0623053
2019-09-01	Positive	Negative	1	0.0623053
2019-09-01	Positive	Agona	1	0.0623053
2019-09-01	Positive	Berta	1	0.0623053
2019-09-01	Positive	Uganda	1	0.0623053
2019-10-01	Positive	1,4,5,12	1	0.0623053
2019-10-01	Positive	Agona	1	0.0623053
2019-10-01	Positive	Muenchen	1	0.0623053
2019-10-01	Positive	Ouakam	1	0.0623053
2019-10-01	Positive	Typhimurium	1	0.0623053
2019-11-01	Positive	Alachua	1	0.0623053
2019-11-01	Positive	Anatum	1	0.0623053
2019-11-01	Positive	Berta	1	0.0623053
2019-11-01	Positive	Worthington	1	0.0623053
2019-12-01	Positive	Albany	1	0.0623053
2019-12-01	Positive	Uganda	1	0.0623053
2020-01-01	Positive	Albany	1	0.0623053
2020-01-01	Positive	Liverpool	1	0.0623053
2020-01-01	Positive	Reading	1	0.0623053
2020-01-01	Positive	Rough O	1	0.0623053
2020-02-01	Positive	Albany	1	0.0623053
2020-03-01	Positive	Senftenberg	1	0.0623053
2020-03-01	Positive	Uganda	1	0.0623053
2020-04-01	Positive	Albany	1	0.0623053
2020-04-01	Positive	Reading	1	0.0623053
2020-04-01	Positive	Uganda	1	0.0623053
2020-05-01	Positive	Albany	1	0.0623053
2020-05-01	Positive	Hadar	1	0.0623053
2020-05-01	Positive	Senftenberg	1	0.0623053
2020-06-01	Positive	Alachua	1	0.0623053
2020-06-01	Positive	Arizoniae	1	0.0623053
2020-07-01	Positive	Albany	1	0.0623053
2020-07-01	Positive	Muenchen	1	0.0623053
2020-07-01	Positive	Rough O	1	0.0623053
2020-07-01	Positive	Schwarzengrund	1	0.0623053
2020-07-01	Positive	Uganda	1	0.0623053
2020-08-01	Positive	Johannesburg	1	0.0623053
2020-09-01	Positive	1,4,5,12	1	0.0623053
2020-09-01	Positive	Rough O	1	0.0623053
2020-09-01	Positive	Schwarzengrund	1	0.0623053
2020-09-01	Positive	Senftenberg	1	0.0623053
2020-10-01	Positive	6,8 : z10:-	1	0.0623053
2020-10-01	Positive	Alachua	1	0.0623053
2020-10-01	Positive	Infantis	1	0.0623053
2020-10-01	Positive	Reading	1	0.0623053
2020-10-01	Positive	Schwarzengrund	1	0.0623053
2020-10-01	Positive	Typhimurium	1	0.0623053
2020-10-01	Positive	Uganda	1	0.0623053
2020-11-01	Positive	Albany	1	0.0623053
2020-11-01	Positive	Berta	1	0.0623053
2020-11-01	Positive	Infantis	1	0.0623053
2020-12-01	Positive	Albany	1	0.0623053
2020-12-01	Positive	Berta	1	0.0623053
2020-12-01	Positive	Ouakam	1	0.0623053

## Sheet: Group
Collection Month	Bootie Swabs Result	Group	n	Proportion
2020-07-01	Negative	Negative	55	3.42679
2017-08-01	Negative	Negative	32	1.99377
2017-05-01	Negative	Negative	31	1.93146
2017-03-01	Negative	Negative	29	1.80685
2018-03-01	Negative	Negative	29	1.80685
2017-02-01	Negative	Negative	28	1.74455
2020-03-01	Negative	Negative	28	1.74455
2017-06-01	Negative	Negative	27	1.68224
2017-01-01	Negative	Negative	26	1.61994
2017-07-01	Negative	Negative	26	1.61994
2017-10-01	Negative	Negative	26	1.61994
2017-09-01	Negative	Negative	25	1.55763
2017-11-01	Negative	Negative	25	1.55763
2017-04-01	Negative	Negative	24	1.49533
2019-07-01	Negative	Negative	24	1.49533
2017-12-01	Negative	Negative	22	1.37072
2018-02-01	Negative	Negative	22	1.37072
2018-04-01	Negative	Negative	22	1.37072
2019-02-01	Negative	Negative	22	1.37072
2018-05-01	Negative	Negative	20	1.24611
2018-10-01	Negative	Negative	20	1.24611
2019-12-01	Negative	Negative	20	1.24611
2020-02-01	Negative	Negative	19	1.1838
2020-05-01	Negative	Negative	19	1.1838
2020-06-01	Negative	Negative	19	1.1838
2020-08-01	Negative	Negative	19	1.1838
2019-06-01	Negative	Negative	17	1.05919
2019-01-01	Negative	Negative	16	0.996885
2020-01-01	Negative	Negative	16	0.996885
2020-04-01	Negative	Negative	16	0.996885
2018-08-01	Negative	Negative	15	0.934579
2020-12-01	Negative	Negative	15	0.934579
2019-03-01	Negative	Negative	14	0.872274
2019-04-01	Negative	Negative	14	0.872274
2019-05-01	Negative	Negative	14	0.872274
2020-11-01	Negative	Negative	14	0.872274
2018-01-01	Negative	Negative	12	0.747664
2019-10-01	Negative	Negative	12	0.747664
2018-07-01	Positive	C1	11	0.685358
2018-09-01	Negative	Negative	11	0.685358
2019-08-01	Negative	Negative	11	0.685358
2019-09-01	Negative	Negative	11	0.685358
2018-01-01	Positive	B	10	0.623053
2018-06-01	Negative	Negative	10	0.623053
2018-06-01	Positive	B	10	0.623053
2018-07-01	Negative	Negative	10	0.623053
2018-08-01	Positive	B	10	0.623053
2019-11-01	Negative	Negative	10	0.623053
2020-10-01	Negative	Negative	10	0.623053
2018-05-01	Positive	B	9	0.560748
2018-11-01	Positive	B	8	0.498442
2019-05-01	Positive	C1	8	0.498442
2019-06-01	Positive	C1	8	0.498442
2019-09-01	Positive	C1	8	0.498442
2020-04-01	Positive	C1	8	0.498442
2020-06-01	Positive	E4	8	0.498442
2018-10-01	Positive	C1	7	0.436137
2018-11-01	Negative	Negative	7	0.436137
2019-01-01	Positive	C1	7	0.436137
2019-10-01	Positive	B	7	0.436137
2019-11-01	Positive	C2	7	0.436137
2020-10-01	Positive	C2	7	0.436137
2020-10-01	Positive	E4	7	0.436137
2020-11-01	Positive	E4	7	0.436137
2017-11-01	Positive	B	6	0.373832
2018-02-01	Positive	B	6	0.373832
2018-08-01	Positive	C1	6	0.373832
2018-10-01	Positive	E4	6	0.373832
2018-12-01	Negative	Negative	6	0.373832
2018-12-01	Positive	C1	6	0.373832
2018-12-01	Positive	C2	6	0.373832
2019-03-01	Positive	C1	6	0.373832
2019-04-01	Positive	C1	6	0.373832
2019-08-01	Positive	B	6	0.373832
2019-10-01	Positive	C1	6	0.373832
2019-10-01	Positive	E1	6	0.373832
2019-11-01	Positive	C1	6	0.373832
2020-09-01	Negative	Negative	6	0.373832
2017-11-01	Positive	C1	5	0.311526
2018-06-01	Positive	C1	5	0.311526
2018-06-01	Positive	C2	5	0.311526
2018-07-01	Positive	B	5	0.311526
2018-09-01	Positive	B	5	0.311526
2018-09-01	Positive	E4	5	0.311526
2018-11-01	Positive	C1	5	0.311526
2018-11-01	Positive	C2	5	0.311526
2019-02-01	Positive	C1	5	0.311526
2019-02-01	Positive	C2	5	0.311526
2019-03-01	Positive	B	5	0.311526
2019-03-01	Positive	C2	5	0.311526
2019-09-01	Positive	C2	5	0.311526
2019-11-01	Positive	B	5	0.311526
2020-01-01	Positive	C1	5	0.311526
2020-05-01	Positive	C1	5	0.311526
2020-09-01	Positive	O	5	0.311526
2020-10-01	Positive	B	5	0.311526
2020-11-01	Positive	C2	5	0.311526
2017-03-01	Positive	C1	4	0.249221
2017-07-01	Positive	B	4	0.249221
2017-09-01	Positive	B	4	0.249221
2017-10-01	Positive	C1	4	0.249221
2018-03-01	Positive	C1	4	0.249221
2018-09-01	Positive	C1	4	0.249221
2018-10-01	Positive	C2	4	0.249221
2019-01-01	Positive	B	4	0.249221
2019-04-01	Positive	C2	4	0.249221
2019-05-01	Positive	B	4	0.249221
2019-08-01	Positive	C1	4	0.249221
2019-09-01	Positive	E4	4	0.249221
2019-12-01	Positive	B	4	0.249221
2020-02-01	Positive	C1	4	0.249221
2020-02-01	Positive	E1	4	0.249221
2020-03-01	Positive	C1	4	0.249221
2020-04-01	Positive	C2	4	0.249221
2020-06-01	Positive	C1	4	0.249221
2020-08-01	Positive	C1	4	0.249221
2020-09-01	Positive	C2	4	0.249221
2020-09-01	Positive	E1	4	0.249221
2020-11-01	Positive	E1	4	0.249221
2020-12-01	Positive	E4	4	0.249221
2017-01-01	Positive	C1	3	0.186916
2017-02-01	Positive	B	3	0.186916
2017-06-01	Positive	C2	3	0.186916
2017-10-01	Positive	B	3	0.186916
2017-12-01	Positive	B	3	0.186916
2017-12-01	Positive	C1	3	0.186916
2018-01-01	Positive	C2	3	0.186916
2018-03-01	Positive	B	3	0.186916
2018-04-01	Positive	E4	3	0.186916
2018-05-01	Positive	C1	3	0.186916
2018-05-01	Positive	C2	3	0.186916
2018-07-01	Positive	C2	3	0.186916
2018-07-01	Positive	E4	3	0.186916
2018-08-01	Positive	C2	3	0.186916
2018-12-01	Positive	E1	3	0.186916
2018-12-01	Positive	E4	3	0.186916
2019-03-01	Positive	E4	3	0.186916
2019-05-01	Positive	C2	3	0.186916
2019-06-01	Positive	E4	3	0.186916
2019-07-01	Positive	C1	3	0.186916
2019-07-01	Positive	C2	3	0.186916
2019-10-01	Positive	C2	3	0.186916
2019-10-01	Positive	E4	3	0.186916
2019-11-01	Positive	E1	3	0.186916
2019-11-01	Positive	E4	3	0.186916
2020-01-01	Positive	B	3	0.186916
2020-01-01	Positive	E1	3	0.186916
2020-02-01	Positive	E4	3	0.186916
2020-04-01	Positive	E4	3	0.186916
2020-07-01	Positive	B	3	0.186916
2020-07-01	Positive	E4	3	0.186916
2020-08-01	Positive	E1	3	0.186916
2020-08-01	Positive	E4	3	0.186916
2020-09-01	Positive	E4	3	0.186916
2020-12-01	Positive	E1	3	0.186916
2017-01-01	Positive	B	2	0.124611
2017-01-01	Positive	C2	2	0.124611
2017-01-01	Positive	E1	2	0.124611
2017-03-01	Positive	B	2	0.124611
2017-04-01	Positive	B	2	0.124611
2017-04-01	Positive	E1	2	0.124611
2017-05-01	Positive	C1	2	0.124611
2017-06-01	Positive	B	2	0.124611
2017-06-01	Positive	C1	2	0.124611
2017-07-01	Positive	C1	2	0.124611
2017-08-01	Positive	B	2	0.124611
2017-08-01	Positive	C1	2	0.124611
2017-08-01	Positive	E1	2	0.124611
2017-11-01	Positive	E1	2	0.124611
2017-12-01	Positive	E4	2	0.124611
2018-01-01	Positive	C1	2	0.124611
2018-02-01	Positive	C1	2	0.124611
2018-02-01	Positive	D2	2	0.124611
2018-04-01	Positive	C1	2	0.124611
2018-05-01	Positive	E1	2	0.124611
2018-06-01	Positive	E1	2	0.124611
2018-06-01	Positive	E4	2	0.124611
2018-08-01	Positive	E4	2	0.124611
2018-09-01	Positive	C2	2	0.124611
2018-10-01	Positive	B	2	0.124611
2018-11-01	Positive	E4	2	0.124611
2018-12-01	Positive	B	2	0.124611
2019-01-01	Positive	E1	2	0.124611
2019-04-01	Positive	D1	2	0.124611
2019-05-01	Positive	E4	2	0.124611
2019-07-01	Positive	E4	2	0.124611
2019-08-01	Positive	C2	2	0.124611
2019-08-01	Positive	E1	2	0.124611
2019-08-01	Positive	E4	2	0.124611
2019-12-01	Positive	C1	2	0.124611
2020-05-01	Positive	C2	2	0.124611
2020-07-01	Positive	C1	2	0.124611
2020-07-01	Positive	C2	2	0.124611
2020-08-01	Positive	B	2	0.124611
2020-08-01	Positive	C2	2	0.124611
2020-09-01	Positive	B	2	0.124611
2020-09-01	Positive	C1	2	0.124611
2020-11-01	Positive	B	2	0.124611
2017-01-01	Positive	D1	1	0.0623053
2017-02-01	Positive	C1	1	0.0623053
2017-02-01	Positive	D1	1	0.0623053
2017-03-01	Positive	G	1	0.0623053
2017-04-01	Positive	C1	1	0.0623053
2017-04-01	Positive	E4	1	0.0623053
2017-05-01	Positive	G	1	0.0623053
2017-07-01	Positive	E4	1	0.0623053
2017-08-01	Positive	C2	1	0.0623053
2017-08-01	Positive	O	1	0.0623053
2017-09-01	Positive	C1	1	0.0623053
2017-09-01	Positive	C2	1	0.0623053
2017-09-01	Positive	E4	1	0.0623053
2017-10-01	Positive	Negative	1	0.0623053
2017-10-01	Positive	C2	1	0.0623053
2017-10-01	Positive	D2	1	0.0623053
2017-10-01	Positive	E4	1	0.0623053
2017-10-01	Positive	G	1	0.0623053
2017-11-01	Positive	C2	1	0.0623053
2017-12-01	Positive	C2	1	0.0623053
2017-12-01	Positive	E1	1	0.0623053
2018-01-01	Positive	D2	1	0.0623053
2018-01-01	Positive	E4	1	0.0623053
2018-04-01	Positive	B	1	0.0623053
2018-04-01	Positive	C2	1	0.0623053
2018-04-01	Positive	D2	1	0.0623053
2018-08-01	Positive	E1	1	0.0623053
2018-09-01	Positive	D2	1	0.0623053
2018-10-01	Positive	E1	1	0.0623053
2018-11-01	Positive	E1	1	0.0623053
2018-12-01	Positive	O	1	0.0623053
2019-01-01	Positive	C2	1	0.0623053
2019-01-01	Positive	E4	1	0.0623053
2019-02-01	Positive	B	1	0.0623053
2019-02-01	Positive	E4	1	0.0623053
2019-03-01	Positive	E1	1	0.0623053
2019-03-01	Positive	G	1	0.0623053
2019-04-01	Positive	B	1	0.0623053
2019-04-01	Positive	E1	1	0.0623053
2019-04-01	Positive	E4	1	0.0623053
2019-05-01	Positive	E1	1	0.0623053
2019-05-01	Positive	I	1	0.0623053
2019-07-01	Positive	B	1	0.0623053
2019-07-01	Positive	E1	1	0.0623053
2019-08-01	Positive	D1	1	0.0623053
2019-08-01	Positive	D2	1	0.0623053
2019-09-01	Positive	Negative	1	0.0623053
2019-09-01	Positive	B	1	0.0623053
2019-09-01	Positive	D1	1	0.0623053
2019-09-01	Positive	E1	1	0.0623053
2019-10-01	Positive	D2	1	0.0623053
2019-11-01	Positive	D1	1	0.0623053
2019-11-01	Positive	G	1	0.0623053
2019-11-01	Positive	O	1	0.0623053
2019-12-01	Positive	C2	1	0.0623053
2019-12-01	Positive	E1	1	0.0623053
2020-01-01	Positive	C2	1	0.0623053
2020-01-01	Positive	E4	1	0.0623053
2020-01-01	Positive	O	1	0.0623053
2020-02-01	Positive	C2	1	0.0623053
2020-03-01	Positive	E1	1	0.0623053
2020-03-01	Positive	E4	1	0.0623053
2020-04-01	Positive	B	1	0.0623053
2020-04-01	Positive	E1	1	0.0623053
2020-05-01	Positive	E4	1	0.0623053
2020-06-01	Positive	G	1	0.0623053
2020-06-01	Positive	O	1	0.0623053
2020-07-01	Positive	E1	1	0.0623053
2020-07-01	Positive	O	1	0.0623053
2020-08-01	Positive	R	1	0.0623053
2020-10-01	Positive	C1	1	0.0623053
2020-10-01	Positive	E1	1	0.0623053
2020-10-01	Positive	O	1	0.0623053
2020-11-01	Positive	C1	1	0.0623053
2020-11-01	Positive	D1	1	0.0623053
2020-12-01	Positive	C2	1	0.0623053
2020-12-01	Positive	D1	1	0.0623053
2020-12-01	Positive	D2	1	0.0623053

## Sheet: Production Style
Collection Month	Bootie Swabs Result	Production Style	n	Proportion
2020-07-01	Negative	Conventional	33	2.05607
2017-05-01	Negative	Conventional	31	1.93146
2017-03-01	Negative	Conventional	29	1.80685
2017-02-01	Negative	Conventional	28	1.74455
2017-06-01	Negative	Conventional	27	1.68224
2017-01-01	Negative	Conventional	26	1.61994
2017-08-01	Negative	Conventional	26	1.61994
2017-04-01	Negative	Conventional	24	1.49533
2017-07-01	Negative	Conventional	24	1.49533
2017-10-01	Negative	Conventional	23	1.43302
2020-07-01	Negative	Antibiotic-free	22	1.37072
2017-09-01	Negative	Conventional	21	1.30841
2019-11-01	Positive	Antibiotic-free	21	1.30841
2017-11-01	Negative	Conventional	20	1.24611
2020-11-01	Positive	Antibiotic-free	20	1.24611
2018-03-01	Negative	Conventional	19	1.1838
2020-10-01	Positive	Antibiotic-free	19	1.1838
2018-02-01	Negative	Conventional	18	1.1215
2018-11-01	Positive	Antibiotic-free	18	1.1215
2018-12-01	Positive	Antibiotic-free	18	1.1215
2019-03-01	Positive	Conventional	18	1.1215
2019-10-01	Positive	Antibiotic-free	18	1.1215
2020-09-01	Positive	Antibiotic-free	18	1.1215
2018-05-01	Negative	Conventional	17	1.05919
2017-12-01	Negative	Conventional	15	0.934579
2018-04-01	Negative	Conventional	15	0.934579
2018-06-01	Positive	Conventional	15	0.934579
2018-08-01	Positive	Conventional	15	0.934579
2018-10-01	Positive	Antibiotic-free	15	0.934579
2019-07-01	Negative	Conventional	14	0.872274
2019-09-01	Positive	Conventional	14	0.872274
2020-03-01	Negative	Antibiotic-free	14	0.872274
2020-03-01	Negative	Conventional	14	0.872274
2018-01-01	Positive	Conventional	13	0.809969
2018-07-01	Positive	Conventional	13	0.809969
2019-05-01	Positive	Conventional	13	0.809969
2020-01-01	Negative	Conventional	13	0.809969
2018-10-01	Negative	Antibiotic-free	12	0.747664
2019-02-01	Negative	Conventional	12	0.747664
2020-06-01	Negative	Conventional	12	0.747664
2020-11-01	Negative	Antibiotic-free	12	0.747664
2020-12-01	Negative	Antibiotic-free	12	0.747664
2017-11-01	Positive	Conventional	11	0.685358
2018-08-01	Negative	Conventional	11	0.685358
2020-02-01	Negative	Antibiotic-free	11	0.685358
2020-02-01	Positive	Conventional	11	0.685358
2020-05-01	Negative	Antibiotic-free	11	0.685358
2017-01-01	Positive	Conventional	10	0.623053
2018-03-01	Negative	Antibiotic-free	10	0.623053
2018-05-01	Positive	Antibiotic-free	10	0.623053
2018-09-01	Positive	Conventional	10	0.623053
2019-02-01	Negative	Antibiotic-free	10	0.623053
2019-02-01	Positive	Conventional	10	0.623053
2019-03-01	Negative	Antibiotic-free	10	0.623053
2019-04-01	Positive	Conventional	10	0.623053
2019-06-01	Negative	Conventional	10	0.623053
2019-07-01	Negative	Antibiotic-free	10	0.623053
2019-08-01	Positive	Antibiotic-free	10	0.623053
2019-12-01	Negative	Antibiotic-free	10	0.623053
2019-12-01	Negative	Conventional	10	0.623053
2020-04-01	Negative	Conventional	10	0.623053
2020-04-01	Positive	Conventional	10	0.623053
2020-08-01	Negative	Conventional	10	0.623053
2017-10-01	Positive	Conventional	9	0.560748
2018-06-01	Positive	Antibiotic-free	9	0.560748
2018-07-01	Positive	Antibiotic-free	9	0.560748
2019-01-01	Negative	Conventional	9	0.560748
2019-06-01	Positive	Conventional	9	0.560748
2020-08-01	Negative	Antibiotic-free	9	0.560748
2020-10-01	Negative	Antibiotic-free	9	0.560748
2020-12-01	Positive	Antibiotic-free	9	0.560748
2017-08-01	Positive	Conventional	8	0.498442
2018-10-01	Negative	Conventional	8	0.498442
2019-01-01	Positive	Conventional	8	0.498442
2019-04-01	Negative	Conventional	8	0.498442
2019-08-01	Positive	Conventional	8	0.498442
2019-10-01	Negative	Antibiotic-free	8	0.498442
2019-10-01	Positive	Conventional	8	0.498442
2020-02-01	Negative	Conventional	8	0.498442
2020-05-01	Negative	Conventional	8	0.498442
2020-06-01	Positive	Conventional	8	0.498442
2020-07-01	Positive	Conventional	8	0.498442
2020-08-01	Positive	Antibiotic-free	8	0.498442
2017-03-01	Positive	Conventional	7	0.436137
2017-06-01	Positive	Conventional	7	0.436137
2017-12-01	Negative	Antibiotic-free	7	0.436137
2017-12-01	Positive	Conventional	7	0.436137
2018-01-01	Negative	Conventional	7	0.436137
2018-04-01	Negative	Antibiotic-free	7	0.436137
2018-05-01	Positive	Conventional	7	0.436137
2018-08-01	Positive	Antibiotic-free	7	0.436137
2018-09-01	Negative	Antibiotic-free	7	0.436137
2018-09-01	Positive	Antibiotic-free	7	0.436137
2018-11-01	Negative	Antibiotic-free	7	0.436137
2019-01-01	Negative	Antibiotic-free	7	0.436137
2019-01-01	Positive	Antibiotic-free	7	0.436137
2019-05-01	Negative	Antibiotic-free	7	0.436137
2019-05-01	Negative	Conventional	7	0.436137
2019-06-01	Negative	Antibiotic-free	7	0.436137
2019-07-01	Positive	Conventional	7	0.436137
2019-08-01	Negative	Conventional	7	0.436137
2019-09-01	Positive	Antibiotic-free	7	0.436137
2019-11-01	Negative	Antibiotic-free	7	0.436137
2020-01-01	Positive	Antibiotic-free	7	0.436137
2020-01-01	Positive	Conventional	7	0.436137
2020-04-01	Positive	Antibiotic-free	7	0.436137
2020-05-01	Positive	Conventional	7	0.436137
2020-06-01	Negative	Antibiotic-free	7	0.436137
2020-08-01	Positive	Conventional	7	0.436137
2017-04-01	Positive	Conventional	6	0.373832
2017-08-01	Negative	Antibiotic-free	6	0.373832
2018-02-01	Positive	Conventional	6	0.373832
2018-06-01	Negative	Conventional	6	0.373832
2018-07-01	Negative	Conventional	6	0.373832
2019-04-01	Negative	Antibiotic-free	6	0.373832
2019-05-01	Positive	Antibiotic-free	6	0.373832
2019-09-01	Negative	Conventional	6	0.373832
2019-11-01	Positive	Conventional	6	0.373832
2019-12-01	Positive	Antibiotic-free	6	0.373832
2020-04-01	Negative	Antibiotic-free	6	0.373832
2020-06-01	Positive	Antibiotic-free	6	0.373832
2017-02-01	Positive	Conventional	5	0.311526
2017-11-01	Negative	Antibiotic-free	5	0.311526
2018-01-01	Negative	Antibiotic-free	5	0.311526
2018-04-01	Positive	Conventional	5	0.311526
2018-10-01	Positive	Conventional	5	0.311526
2019-04-01	Positive	Antibiotic-free	5	0.311526
2019-09-01	Negative	Antibiotic-free	5	0.311526
2017-07-01	Positive	Conventional	4	0.249221
2017-09-01	Negative	Antibiotic-free	4	0.249221
2017-09-01	Positive	Conventional	4	0.249221
2018-01-01	Positive	Antibiotic-free	4	0.249221
2018-02-01	Negative	Antibiotic-free	4	0.249221
2018-02-01	Positive	Antibiotic-free	4	0.249221
2018-03-01	Positive	Antibiotic-free	4	0.249221
2018-06-01	Negative	Antibiotic-free	4	0.249221
2018-07-01	Negative	Antibiotic-free	4	0.249221
2018-08-01	Negative	Antibiotic-free	4	0.249221
2018-09-01	Negative	Conventional	4	0.249221
2018-12-01	Negative	Conventional	4	0.249221
2019-03-01	Negative	Conventional	4	0.249221
2019-08-01	Negative	Antibiotic-free	4	0.249221
2019-10-01	Negative	Conventional	4	0.249221
2020-03-01	Positive	Conventional	4	0.249221
2020-07-01	Positive	Antibiotic-free	4	0.249221
2020-09-01	Negative	Antibiotic-free	4	0.249221
2017-05-01	Positive	Conventional	3	0.186916
2017-07-01	Positive	Antibiotic-free	3	0.186916
2017-09-01	Positive	Antibiotic-free	3	0.186916
2017-10-01	Negative	Antibiotic-free	3	0.186916
2017-10-01	Positive	Antibiotic-free	3	0.186916
2017-11-01	Positive	Antibiotic-free	3	0.186916
2017-12-01	Positive	Antibiotic-free	3	0.186916
2018-03-01	Positive	Conventional	3	0.186916
2018-04-01	Positive	Antibiotic-free	3	0.186916
2018-05-01	Negative	Antibiotic-free	3	0.186916
2018-11-01	Positive	Conventional	3	0.186916
2018-12-01	Positive	Conventional	3	0.186916
2019-03-01	Positive	Antibiotic-free	3	0.186916
2019-07-01	Positive	Antibiotic-free	3	0.186916
2019-11-01	Negative	Conventional	3	0.186916
2020-01-01	Negative	Antibiotic-free	3	0.186916
2020-10-01	Positive	Conventional	3	0.186916
2020-12-01	Negative	Conventional	3	0.186916
2017-07-01	Negative	Antibiotic-free	2	0.124611
2018-12-01	Negative	Antibiotic-free	2	0.124611
2019-02-01	Positive	Antibiotic-free	2	0.124611
2019-06-01	Positive	Antibiotic-free	2	0.124611
2019-12-01	Positive	Conventional	2	0.124611
2020-03-01	Positive	Antibiotic-free	2	0.124611
2020-09-01	Negative	Conventional	2	0.124611
2020-09-01	Positive	Conventional	2	0.124611
2020-11-01	Negative	Conventional	2	0.124611
2020-02-01	Positive	Antibiotic-free	1	0.0623053
2020-05-01	Positive	Antibiotic-free	1	0.0623053
2020-10-01	Negative	Conventional	1	0.0623053
2020-12-01	Positive	Conventional	1	0.0623053
